# Supplementary material for: Apoptotic-like PCD inducing HRC gene when silenced enhances multiple disease resistance in plants
Source: Sci Rep. 2022 Nov 27;12:20402. doi: 10.1038/s41598-022-24831-0 (PMC9701806; doi:10.1038/s41598-022-24831-0)
Supplement: Supplementary file 3 — Supplementary Table S2. [file 41598_2022_24831_MOESM3_ESM.xlsx]

## Sheet: TableS1a R metabolites_Rachis72
Table S1a: Fusarium head blight resistance related metabolites in the rachis at 3dpi of wheat NILs with resistant and susceptible Fhb1 alleles derived from Sumai-3 following F. graminearum or mock inoculation
Observed mass (Da)	row retention time	ID	Molecular formula	Name	observe fragments	URL	Chemical group	observed fragments	Database fragments	RR clasification	RRC (RM/SM)	Pr > |t|	PRr	Pr > |t|	PRs	Pr > |t|	RRI
76.0167	2.14	GLYCOLLATE	H3O3C2	Glycolate	no ms	http://pmn.plantcyc.org/PLANT/NEW-IMAGE?type=COMPOUND&object=GLYCOLLATE	Carboxylate			RRI	0.88	0.3356	1.61	0.008	1.01	0.9347	1.59
120.043	16.57	PURINE	C4H8O4	Dihydroxybutanoic acid	75.0,73.1,71.9,118.9					RRI	0.88	0.4391	1.28	0.0127	1.02	0.9039	1.25
120.043	1.51	PURINE	H4N4C5	purine	59.7,75.1,58.9,72.1	http://pmn.plantcyc.org/PLANT/NEW-IMAGE?type=COMPOUND&object=PURINE				RRI	0.99	0.957	1.61	0.0073	1.18	0.5018	1.37
120.043	20.06	PURINE	H4N4C5	Purine	58.7(confu)	http://pmn.plantcyc.org/PLANT/NEW-IMAGE?type=COMPOUND&object=PURINE				RRI	0.84	0.3149	1.41	0.036	1.01	0.9776	1.41
159.997	2.65			[2M-H]- 2.0000 m/z adduct of 156.9918 m/z	59.12,115.05,129.1,141.2					RRC	1.13	0.0322	0.9	0.1167	1	0.9917	0.9
160.038	1.57			2-Oxo-adipate	no MS					RRI	1.06	0.7679	1.57	0.0214	1.28	0.2651	1.22
174.054	24.49	SHIKIMATE	H9C7O5	Shikimate	129.08,111.2,145.17,155.03,173.4	http://pmn.plantcyc.org/PLANT/NEW-IMAGE?type=COMPOUND&object=SHIKIMATE				RRC	1.22	0.0064	0.94	0.5016	1.18	0.053	0.8
180.064	30.54	1-7-DIMETHYLXANTHINE	H8O2N4C7	Paraxanthine	no ms	http://pmn.plantcyc.org/PLANT/NEW-IMAGE?type=COMPOUND&object=1-7-DIMETHYLXANTHINE				RRI	0.94	0.6392	1.68	0.0061	1.32	0.1486	1.27
186.163	26.6	C17715	C11H22O2	Undecanoic acid	141.19,185.2,167.2,123.1,119.2,103.3,115.1	http://www.kegg.jp/entry/C17715				RRC	1.19	0.0432	0.96	0.6821	1.02	0.698	0.93
204.064	1.6			3-o- Ethyl ascorbic acid						RRI	0.98	0.9453	1.94	0.0488	1.5	0.2314	1.3
206.044	1.61			2-Methylcitrate	no MS					RRI	0.59	0.024	1.79	0.0141	0.91	0.7303	1.96
222.07	1.5			Cystathionine					Sulfur metabolism	RRI	0.7	0.1775	2.69	0.005	1.56	0.2283	1.72
222.075	1.44	C02655	C8H14O7	6-Acetyl-D-glucose	145.2,161.2,177.1,124.2	http://www.kegg.jp/entry/C02655	Sugars and sugar conjugates			RRI	0.96	0.8808	2.05	0.0157	1.49	0.2557	1.38
240.086	25.54		C14H12N2O2	β-Carboline-1-propionic acid	223.08,171,178,221,209,	240.09				RRI	0.81	0.0238	1.31	0.0002	1.01	0.8991	1.29
282.096	1.35		C10H18O9	Xylobiose	438.9,481.1,400.1,437.2,325.2		Sugars and sugar conjugates			RRI	1.09	0.59	1.59	0.045	1.23	0.383	1.29
492.129	23.42	C10303	C23H24O12	Aurantio-obtusin beta-D-glucoside	329.03,476.0,371.0,343.1	http://www.kegg.jp/entry/C10303				RRC	1.22	0.0294	0.83	0.2462	1.11	0.0546	0.74
502.115	2.01		C24H22O12	Apigenin 7-(2''-acetyl-6''-methylglucuronide)	no ms	502.111				RRC	2.23	0.0067	0.9	0.7236	1.34	0.419	0.68
502.244	16.6	C17888	C24H38O11	Eriojaposide A	441.08,382.1,456.6,492.4,474.3,194.1	http://www.kegg.jp/entry/C17888				RRC	2.06	0.0003	0.89	0.3851	1.02	0.8453	0.87
520.254	15.6	LMST03020612	C29H45BrO3	25-Hydroxyvitamin D3-bromoacetate	confu	http://www.lipidmaps.org/data/LMSDRecord.php?LMID=LMST03020612				RRC	1.96	0.0005	0.9	0.5239	0.95	0.7228	0.95
566.202	17.76		C27H34O13	Fraxiresinol 4'-O-beta-D-glucopyranoside	474.2,444.2,504.1,354.2,384.1,546.0	566.2				RRI	0.66	0.0034	1.33	0.0447	1.08	0.3672	1.22
598.208	20.95	C18684	C31H34O12	Landomycin D	401.0,549.1,357.2	http://www.kegg.jp/entry/C18684	Fatty acids		Biosynthesis of polyketides	RRC	1.8	0.0102	0.56	0.073	0.87	0.6005	0.64
836.277	18.72	UROPORPHYRINOGEN-III	H36O16N4C40	Eroporphyrinogen-III	no ms	http://pmn.plantcyc.org/PLANT/NEW-IMAGE?type=COMPOUND&object=UROPORPHYRINOGEN-III				RRC	1.59	0.0428	0.86	0.2893	0.98	0.9125	0.89

## Sheet: Table S1b R metabo_Spikelets72
Table S1c: Fusarium head blight resistance related metabolites in the spikelets at 3dpi of wheat NILs with resistant and susceptible Fhb1 alleles derived from Sumai-3 following F. graminearum or mock inoculation
cd	row m/z	M	Exact mass	row retention time	row number of detected peaks	ID	Molecular formula	Name	Observed fragments	db fragmentation	URL	Chemical group/pathway	Function	RRC(RM/SM)	Pr > |t|	PRr	Pr > |t|	PRs	Pr > |t|	RRI (PRr/PRs)	ClassificATION
48	115.004	116.011		1.24	20	MALEATE	H2C4O4	maleate	115.23, 97.22, 87.28, 71.21, 69.31, 59.34		http://pmn.plantcyc.org/PLANT/NEW-IMAGE?type=COMPOUND&object=MALEATE	Carboxylic acid		0.9332	0.5063	1.2337	0.0218	1.0853	0.4045	1.14*	RRI
5803	117.017	118.024		1.32	13	SUC	H4C4O4	succinate			http://pmn.plantcyc.org/PLANT/NEW-IMAGE?type=COMPOUND&object=SUC	Carboxylic acid		6.2719	0.0265	0.1263	0.012	1.9301	0.2219	6.27**	RRC
494	133.051	134.058		1.48	20	3-DEAZAADENINE	H7N4C6	3-deazaadenine	133.24, 115.15, 107.95, 87.26, 71.28		http://pmn.plantcyc.org/PLANT/NEW-IMAGE?type=COMPOUND&object=3-DEAZAADENINE	Others	Inhibitor of methionine salvage pathway	0.6755	0.0966	1.6243	0.04	1.1473	0.3662	1.42*	RRI
717	135.019	136.026		1.24	20	JP010516	C6H4N2O2	BENZOFUROXAN; EI-B; MS	No MS		http://www.massbank.jp/jsp/FwdRecord.jsp?id=JP010516	Others		0.9427	0.6731	1.3048	0.0341	1.1177	0.4994	1.17*	RRI
333	135.03	136.037		1.41	20	C01620 ,	C4H8O5	Threonate	No MS	135.02, 89.02, 76.01, 59.01, 56.99	http://www.genome.jp/dbget-bin/www_bget?cpd:C01620	Fatty acid	Ascorbate and aldarate metabolism	0.6832	0.0883	1.9838	0.0122	1.6045	0.0284	1.24*	RRI
2469	136.017	137.024		14.27	16	Arabidopsis thaliana	C7H7NO2	Anthranilic acid	137.048	0.0236785	http://pmn.plantcyc.org/PLANT/new-image?type=COMPOUND&object=ANTHRANILATE	Organic acid	Alkaloid biosynthesis	0.5084	0.0051	1.5551	0.0177	0.7209	0.0891	2.16*	RRI
6279	139.039	140.046		27.27	7	CPD-9494	H8O3C7	3,5-dihydroxyanisole	No MS		http://pmn.plantcyc.org/PLANT/NEW-IMAGE?type=COMPOUND&object=CPD-9494	Phenolic compound		1.0203	0.8471	4.8435	0.0014	2.5612	0.0446	1.89**	RRI
6444	147.045	148.053		4.29	8	DIHYDROCOUMARIN	H8O2C9	trans-cinnamic acid	No MS	103.05, 101.04, 78.04	http://pmn.plantcyc.org/PLANT/NEW-IMAGE?type=COMPOUND&object=DIHYDROCOUMARIN	phenylpropanoid		0.6297	0.0696	1.6506	0.0267	1.5857	0.1521	1.24*	RRI
1410	151.04	152.047		14.26	20	VANILLIN	H8C8O3	Vanillin	No MS	136.01, 108.02, 92.02	http://pmn.plantcyc.org/PLANT/NEW-IMAGE?type=COMPOUND&object=VANILLIN	Phenolic compound		0.4597	0.0036	1.5578	0.0208	0.665	0.0469	2.34*	RRI
3938	153.129	154.136		23.8	16	CPD-8997	H18O1C10	(3S)-linalool	No MS	(+ mode) 107.08, 95.08, 81.07, 79.05, 67.05, 58.98	http://pmn.plantcyc.org/PLANT/NEW-IMAGE?type=COMPOUND&object=CPD-8997	Terpenoid	Cutin biosynthesis	1.0436	0.7632	1.5211	0.026	1.1813	0.6747	1.29*	RRI
6377	163.04	164.047		4.99	9	KOX00142	H7O3C9	4-Coumaric acid	148.25, 135.11, 131.14, 119.16, 91.45	163.03, 147.04, 135.05, 119.05, 91.05	http://pmn.plantcyc.org/PLANT/NEW-IMAGE?type=COMPOUND&object=PHENYL-PYRUVATE	Phenylpropanoid	Phenylalanine degradtion	0.4714	0.0093	3.1571	0.0003	2.182	0.0711	1.45***	RRI
2501	163.04	164.047		7.59	14	C00166, 328	C9H8O3	Phenylpyruvic acid	135.44, 133.16, 131.17, 119.14, 117.33, 101.09, 91.31	117.03, 101.03, 91.05,	http://metlin.scripps.edu/metabo_info.php?molid=328	Organic acid	Phenylalanine metabolism	0.7452	0.3231	2.0694	0.0356	1.3349	0.175	1.55*	RRI
831	163.05	164.057		1.58	16	C07326, MT000011	C6H12O5	1,5-Anhydro-D-glucitol	145.11, 131.16, 121.33, 119.15, 118.48, 97.15	145.1, 143.1, 131.0, 119.1, 118.1, 113.1, 101.1, 97.2	http://www.genome.jp/dbget-bin/www_bget?cpd:C07326	Sugar		0.9693	0.8961	1.5256	0.0358	1.2388	0.2516	1.23*	RRI
3196	171.139	172.146		25.78	7	CPD-3617, 336	H19O2C10	Caprate	171.20, 153.05, 127.23, 113.51, 99.41, 59.21	171.139, 153.11, 76.95, 68.99, 59.01	http://pmn.plantcyc.org/PLANT/NEW-IMAGE?type=COMPOUND&object=CPD-3617	Fatty acids	Omega fatty acid biosynthesis/Cutin/suberin biosynhtesis	0.7172	0.2042	1.6427	0.0296	0.922	0.7778	1.78*	RRI
71	179.053	180.06		1.53	20	CE000286	C6H12O6	Mannose	179.31, 161.16, 159.20, 143.14, 135.26, 117.21, 99.22	(+ mode) 181.04, 163.03, 145.049, 137.05, 127.03	http://pmn.plantcyc.org/PLANT/new-image?type=COMPOUND&object=MANNOSE	Sugar		1.1035	0.8004	1.9228	0.0198	1.7042	0.1983	1.13*	RRI
6207	179.056	180.063		14.51	4	BETA-D-FRUCTOSE	H12C6O6	β-D-fructofuranose	164.28, 161.25, 159.27, 151.26, 146.37, 141.33, 117.28		http://pmn.plantcyc.org/PLANT/NEW-IMAGE?type=COMPOUND&object=BETA-D-FRUCTOSE	Sugar	Sucrose degradation	1.0094	0.947	2.49	0.0009	2.288	0.0153	1.09***	RRI
4553	184.961	185.968		3.32	4	Oryza sativa	C3H7O7P	2-phosphoglycerate	185.993	0.0247391		Organic acid	Glucose degradation	Inf						Inf	RRC
597	197.118	198.126		23.8	20	C05575	C9H16N3O2	Hercynine	179.25, 153.33, 139.23, 135.41, 122.29, 107.36, 97.34		http://www.kegg.jp/entry/C05575		Histidine metabolism	1.0265	0.8584	1.4896	0.021	1.1596	0.6889	1.28*	RRI
2188	199.174	200.181		27.94	13	357, LMFA01010012	C12H24O2	Lauric acid	199.64, 184.16, 181.43, 167.26, 155.40, 139.07, 131.29, 127.29, 117.26, 113.51, 99.33, 80.37, 87.05	199.169, 181.15, 176.62, 79.95,	http://metlin.scripps.edu/metabo_info.php?molid=357	Organic acid	Fatty acid oxidation	0.6944	0.1241	1.8403	0.0244	1.0005	0.9988	1.84*	RRI
222	203.083	204.09		8.74	20	33	H12O2N2C11	L-tryptophan	203.49, 186.19, 173.31, 159.25, 142.23, 116.19, 74.31	203.08, 186.05, 159.09, 142.06, 116.05, 74.02	http://pmn.plantcyc.org/PLANT/NEW-IMAGE?type=COMPOUND&object=TRP	Amino acid		0.5527	0.0452	1.745	0.0423	1.534	0.2083	1.14*	RRI
7232	205.051	206.058		18.97	10	CPD-12208	H9O4C11	p-coumaroyldiketide	No MS		http://pmn.plantcyc.org/PLANT/NEW-IMAGE?type=COMPOUND&object=CPD-12208	phenylpropanoid	Plant defense pathway	0.5585	0.008	1.4357	0.0268	0.6867	0.0354	2.09*	RRI
3741	209.082	210.089		16.29	15	44805	H14C11O4	Sinapyl-alcohol	No MS	194.05, 179.03, 161.02, 151.03, 133.02, 105.03	http://pmn.plantcyc.org/PLANT/NEW-IMAGE?type=COMPOUND&object=SINAPYL-ALCOHOL	Phenylpropanoid		0.3706	0.023	2.1608	0.0159	0.4907	0.2433	4.4*	RRI
802	237.077	238.084		18.95	20	6705	C12H14O5	Sinapic acid methyl ester	No MS	237.07, 133.06,103.05		phenylpropanoid		0.4623	0.0042	1.6161	0.0422	0.5399	0.0824	2.99*	RRI
196	239.083	240.09		1.59	20		C14H12N2O2	β-Carboline-1-propionic acid	221.24, 195.15, 179.13, 174.37, 145.32		240.09	Alkaloid		0.7955	0.2816	1.5212	0.0477	1.1733	0.6075	1.3*	RRI
6173	249.127	250.135		14.27	10	C03002	C13H18N2O3	N-caffeoylputrescine	249.35, 233.82, 219.04, 205.08, 189.00, 174.09, 164.16, 119.20, 108.23		http://www.kegg.jp/entry/C03002	phenylpropanoid		0.8273	0.7213	6.0125	0.0041	5.4302	0.0023	1.11*	RRI
1498	289.033	290.04		1.25	19	D-SEDOHEPTULOSE-7-P	H13P1O10C7	D-sedoheptulose-7-phosphate	No MS		http://pmn.plantcyc.org/PLANT/NEW-IMAGE?type=COMPOUND&object=D-SEDOHEPTULOSE-7-P	Sugar		0.8838	0.1595	1.4328	0.0047	1.2549	0.0103	1.14*	RRI
6061	296.082	297.089		15.29	6	C00170, 3425	C11H15N5O3S	5'-Methylthioadenosine	No MS	(+ mode) 298.098, 163.04, 145.03, 136.06	http://www.kegg.jp/entry/C00170	others	Cysteine and methionine metabolism	0.424	0.0732	1.8573	0.0363	0.9796	0.9616	1.9*	RRI
6559	297.097	298.105		11.39	11	C01961	C14H18O7	Picein (4-Hydroxyacetophenone 4-glucoside)	No MS		http://www.kegg.jp/dbget-bin/www_bget?cpd:C10720			0.7293	0.1352	1.7784	0.0167	1.2771	0.0652	1.39*	RRI
294	306.076	307.084		1.34	20	GLUTATHIONE	H16S1O6C10N3	Glutathione	No MS		http://pmn.plantcyc.org/PLANT/NEW-IMAGE?type=COMPOUND&object=GLUTATHIONE	Organo sulphur compound		0.9423	0.5325	1.4159	0.0083	0.9653	0.9093	1.47**	RRI
3813	327.123	328.131		19.82	16	LMPK12120341, 52144	C19H20O5	2,3,4,6-tetramethoxychalocone	312.30, 309.38, 291.28, 239.25, 229.28, 221.22, 211.28, 209.30, 171.31		http://www.lipidmaps.org/data/LMSDRecord.php?LMID=LMPK12120341	Flavonoid		0.6954	0.2315	2.4095	0.0131	1.5686	0.0713	1.54*	RRI
3729	339.123	340.131		19.8	18	CPD-9440, 52761	C20H19O5	6-Prenylnaringenin	No MS		http://pmn.plantcyc.org/PLANT/NEW-IMAGE?type=COMPOUND&object=CPD-9440	Flavonoid		0.823	0.3634	2.0973	0.0053	1.6123	0.057	1.3**	RRI
696	341.09	342.097		1.46	18	C10431, 68323	C15H18O9	Caffeic acid 3-glucoside	323.17, 295.18, 281.01, 220.85,179.22, 161.30, 143.26, 119.14, 113.25		http://www.kegg.jp/entry/C10431	Phenylpropanoid		1.003	0.9738	1.2823	0.0262	0.7823	0.436	1.64*	RRI
5897	352.103	353.11		10.23	8	CPD-9592	H19N1O8C16	2-oxindole-3-acetyl-beta-D-glucose	No MS		http://pmn.plantcyc.org/PLANT/NEW-IMAGE?type=COMPOUND&object=CPD-9592	Auxin		0.6236	0.0144	1.5143	0.0251	0.9226	0.4097	1.64*	RRI
375	355.103	356.11		14.48	20	64481, C17759	C16H20O9	1-O-feruloyl-β-D-glucose	337.08, 295.18, 235.29,217.25, 193.16, 175.17, 160.19, 134.16		http://www.genome.jp/dbget-bin/www_bget?cpd:C17759	Phenylpropanoid		0.8376	0.2107	1.3845	0.0487	0.9264	0.5125	1.49*	RRI
2114	357.134	358.141		19.8	20	CPD-8905	H22O6C20	(+)-pinoresinol	342.15, 339.17, 327.21, 275.27, 221.24, 203.19, 191.23		http://pmn.plantcyc.org/PLANT/NEW-IMAGE?type=COMPOUND&object=CPD-8905	Phenylpropanoid		0.8224	0.3818	2.032	0.0086	1.6372	0.0314	1.24**	RRI
9799	364.14	365.147		14.61	3	CPD-12621	H23O7N1C18	Indole-3-butyryl-glucose	No MS		http://pmn.plantcyc.org/PLANT/NEW-IMAGE?type=COMPOUND&object=CPD-12621	Auxin	IAA degradation	0.6395	0.0631	2.5412	0.0021	1.7658	0.0655	1.44**	RRI
2320	371.113	372.12		20.12	20	CPD-8927	H20O7C20	(+)-sesamolinol	No MS		http://pmn.plantcyc.org/PLANT/NEW-IMAGE?type=COMPOUND&object=CPD-8927	Phenylpropanoid		0.4474	0.0129	2.507	0.0002	1.3868	0.3162	1.81***	RRI
3445	375.129	376.136		9.4	16	LOGANATE	H23O10C16	Loganate	325.76, 331.00, 315.21, 221.32, 217.02, 161.12, 153.25, 143.25	375.12, 339.13, 329.08, 213.07, 169.08, 113.08	http://pmn.plantcyc.org/PLANT/NEW-IMAGE?type=COMPOUND&object=LOGANATE	Alkaloid	Terpenoid indole alkaloids	0.6976	0.1167	1.7058	0.0367	1.0704	0.6892	1.59*	RRI
5339	375.144	376.152		17.59	14	C08747	C20H24O7	Euparotin	356.93, 345.19, 327.23, 195.27, 179.33, 165.29		http://www.kegg.jp/entry/C08747	Terpenoid		0.8548	0.461	2.7171	0.0007	2.5205	0.0017	1.08***	RRI
1898	375.144	376.152		15.3	20	C08747	C20H24O7	Ailanthone	356.93, 345.19, 327.23, 195.27, 179.33, 165.28		http://www.kegg.jp/entry/C08747	Terpenoid		0.7597	0.0162	1.5439	0.0021	1.0031	0.9739	1.54**	RRI
709	401.106	402.113		1.65	15	LMPK12120258	C24H18O6	8-p-coumaroyl-3,4-dihydro-5,7-dihydroxy-4-phenylcoumarin	382.76, 357.25, 355.29, 341.25, 303.18,258.20, 244.30, 216.71, 179.42		http://www.lipidmaps.org/data/LMSDRecord.php?LMID=LMPK12120258	Flavonoid		0.9061	0.2641	1.1829	0.0206	0.7638	0.4082	1.55*	RRI
1965	401.145	402.152		14.96	8		C18H26O10	Benzyl alcohol beta-D-xylopyranosyl (1->6)-beta-D-glucopyranoside	382.92, 357.17, 340.62, 327.37, 309.25, 269.20, 179.25, 161.16		402.153	others		0.7948	0.1786	1.8869	0.0063	1.4066	0.0292	1.34**	RRI
1344	413.12	414.128		11.45	14		C22H22O8	(-)-Podophyllotoxin	267.2,163.23		414.131	Phenylpropanoid		0.6938	0.0053	1.3812	0.0223	0.9216	0.3821	1.5*	RRI
5528	417.155	418.162		20.74	13	C09435	C22H26O8	Euparotin acetate			http://www.kegg.jp/entry/C09435	Terpenoid		0.8904	0.6747	3.4307	0.0014	2.686	0.0004	1.28**	RRI
5421	417.249	418.256		22.44	10		C21H38O8	Icariside C1			418.257			1.2522	0.6163	2.6391	0.0264	1.8239	0.1283	1.45**	RRI
3022	421.164	422.171		11.99	15	LMPK12050184	C25H26O6	Lupinisoflavone G	277.3,217.4,319.27		http://www.lipidmaps.org/data/LMSDRecord.php?LMID=LMPK12050184	Flavonoid		0.9046	0.6199	1.6573	0.0198	1.4505	0.1474	1.14*	RRI
6052	428.127	429.134		12.55	10		C24H19N3O5	Lycogarubin B			Knapsack			0.7934	0.1676	1.4997	0.0214	1.2342	0.3032	1.22*	RRI
5881	435.259	436.267		18.81	5	LMST03020031	C25H40O4S	1alpha-hydroxy-24-methylsulfonyl-25,26,27-trinorvitamin D3 / 1alpha-hydroxy-24-methylsulfonyl-25,26,27-trinorcholecalciferol	391.06,375.25		http://www.lipidmaps.org/data/LMSDRecord.php?LMID=LMST03020031	Sterol lipids		1.0419	0.8875	2.0212	0.0429	1.5152	0.0666	1.33*	RRI
3449	437.254	438.261		22.86	10	LMPR0104350001	C24H38O7	(-)-Fusicoplagin A			http://www.lipidmaps.org/data/LMSDRecord.php?LMID=LMPR0104350001	Prenol lipids		0.3692	0.0034	1.7756	0.0383	0.6489	0.3431	2.74*	RRI
4543	439.233	440.24		18.42	4		C24H32N4O4/C23H36O8	Spinanine A or Cryptoporic acid B			Knapsack			0.9718	0.8644	1.317	0.0127	0.7152	0.1639	1.84*	RRI
2389	439.269	440.277		23.56	13	LMGP10050002	C20H39O7P	PA(17:1(9Z)/0:0);1-(9Z-heptadecenoyl)-sn-glycero-3-phosphate			http://www.lipidmaps.org/data/LMSDRecord.php?LMID=LMGP10050002	Glycerophospholipids		0.3142	0.0033	1.8448	0.0255	0.5928	0.3101	3.11*	RRI
6004	445.117	446.124		12.02	9	C05376	C22H22O10	Biochanin A-beta-D-glucoside	No MS		http://www.kegg.jp/entry/C05376	Flavonoid		0.784	0.2445	1.8584	0.0119	1.3865	0.009	1.34*	RRI
3015	453.27	454.277		21.15	5		C28H38O5	Isomeldenin/22,23-Dihydronimocinol			Knapsack			0.8697	0.7653	2.785	0.0426	1.6483	0.1587	1.69*	RRI
4226	472.079	473.086		1.49	7	C11175	C16H19N5O10S	S-(2,4-Dinitrophenyl)glutathione			http://www.kegg.jp/entry/C11175			1.584	0.0052	0.7665	0.34	1.7321	0.0013	1.58**	RRC
1301	477.27	478.277		16.48	20		C30H38O5	3-Geranyl-4-2',4',6'-tetrahydroxy-5prenyldihydrochalcone	No MS			Flavonoid		1.9126	0.0007	1.1887	0.2467	0.8632	0.1933	1.38***	RRC
3240	481.21	482.217		21.88	17	Fusarium sporotrichiella var. poae	C24H34O10	3'-Hydroxy T-2 toxin	482.215	0.00230269				1.5211	0.0113	1.2208	0.0486	0.847	0.3458	1.44***	RRI
1610	499.123	500.13		2.28	13	LMPK12020140	C25H24O11	Epigallocatechin 5,3',5'-trimethyl ether 3-O-gallate	438.8,341.2,400.8		http://www.lipidmaps.org/data/LMSDRecord.php?LMID=LMPK12020140	Flavonoid		0.9244	0.7396	1.3413	0.0472	1.115	0.6763	1.2*	RRI
1438	519.186	520.194		18.56	20	C17529, 71761	C26H32O11	(-)-Pinoresinol glucoside	501.23,357.28,267.28,179.18		http://www.genome.jp/dbget-bin/www_bget?cpd:C17529	Phenylpropanoid		0.6751	0.0395	1.707	0.0063	1.1139	0.5195	1.53**	RRI
1713	521.202	522.209		17.42	20	C08769	C26H34O11	Isobrucein A	329.29,341.27,358.87,383.08,393.04		http://www.genome.jp/dbget-bin/www_bget?cpd:C08769	Terpenoid		0.7964	0.2449	2.3519	0.0016	1.6155	0.0111	1.46*	RRI
3854	539.155	540.162		25.61	10	C10548	C28H28O11	Cleistanthin A	No MS		http://www.genome.jp/dbget-bin/www_bget?cpd:C10548	Phenylpropanoid		0.2698	0.0046	2.1628	0.0409	0.9239	0.8547	2.34	RRI
318	539.159	540.166		16.29	20	C17781, 71901	C28H28O11	2''-o-p-Coumaroylaloesin	confusion		http://www.genome.jp/dbget-bin/www_bget?cpd:C17781	Phenylpropanoid		0.7502	0.1368	1.2907	0.0261	0.9563	0.8424	1.35	RRI
4122	539.177	540.184		16.39	4	67938	C25H32O13	Oleuropein	confusion		http://metlin.scripps.edu/metabo_info.php?molid=67938	Others		0.566	0.0359	1.705	0.0231	0.872	0.512	1.96	RRI
2341	549.197	550.204		18.6	11	C10560	C27H34O12	Medioresinol 4'-O-beta-D-glucopyranoside			http://www.genome.jp/dbget-bin/www_bget?cpd:C10560	Phenylpropanoid		0.7558	0.1805	1.8053	0.0106	1.2953	0.0799	1.39	RRI
1933	563.1	564.107		16.48	17		C25H24O15	Isorhamnetin 3-(6"-malonylglucoside)	473.19,443.18,383.26,353.18,503.17,545.18			Flavonoid		0.3717	0.017	2.2797	0.0474	0.8999	0.4878	2.53	RRI
390	579.207	580.215		17.56	19	C10890	C28H36O13	(+)-Syringaresinol O-beta-D-glucoside	339.2,327.2,356.54,459.16	Flavonoid	http://www.kegg.jp/entry/C10890	Lignan		0.6818	0.0093	1.6576	0.0033	0.9474	0.6875	1.75	RRI
2104	583.218	584.225		21.13	5	MG-PROTOPORPHYRIN	H30O4Mg1N4C34	Mg-protoporphyrin	369.17,357.15,535.11,354.19		http://pmn.plantcyc.org/PLANT/NEW-IMAGE?type=COMPOUND&object=MG-PROTOPORPHYRIN	Porphyrin		0.754	0.2728	3.1158	0.0007	2.1002	0.0112	1.48***	RRI
3584	591.256	592.264		28.2	6	LMGP06050017	C27H45O12P	PI(18:4(6Z,9Z,12Z,15Z)/0:0)	no MS		http://www.lipidmaps.org/data/LMSDRecord.php?LMID=LMGP06050017	Glycerophospholipid		2.1605	0.0151	0.7812	0.0426	1.4772	0.2672	2.16*	RRC
3801	599.224	600.231		16.64	14	LMFA03120030	C29H41ClO11	12S-acetoxy-punaglandin 2	No MS	Plant defense signalling	http://www.lipidmaps.org/data/LMSDRecord.php?LMID=LMFA03120030	Fatty acyls		0.8635	0.3631	1.3678	0.0467	0.9248	0.5487	1.48	RRI
3499	599.224	600.231		15.31	14	LMFA03120030	C29H41ClO11	12S-acetoxy-punaglandin 2	No MS		http://www.lipidmaps.org/data/LMSDRecord.php?LMID=LMFA03120030	Fatty acyls		0.7748	0.1185	1.4404	0.0267	0.9244	0.5044	1.56	RRI
3712	601.228	602.235		18.82	10	LMPK12140101	C31H38O12	5,4'-Dihydroxy-6-C-prenylflavanone 4'-xylosyl-(1->2)-rhamnoside	No MS		http://www.lipidmaps.org/data/LMSDRecord.php?LMID=LMPK12140101	Flavonoid		0.8286	0.1305	1.526	0.0021	1.3729	0.0677	1.11	RRI
4017	631.238	632.246		20.31	13	C18154	C35H36MgN4O6	3-Hydroxyethylchlorophyllide a	No MS	Porphyrin and chlorophyll metabolism	http://www.kegg.jp/entry/C18154	cyclic tetrapyrrole		0.6422	0.1712	2.0168	0.0318	1.2883	0.1767	1.57	RRI
3989	641.189	642.197		14.3	15	C09932	C32H34O14	Haemocorin	No MS		http://www.kegg.jp/entry/C09932	Aromatic hydrocarbon		0.8705	0.3578	1.413	0.0142	0.9581	0.8146	1.47	RRI
2975	653.171	654.179		19.4	13	LMPK12050397	C29H34O17	Iristectorigenin A 7-O-gentiobioside	329.19,314.10,299.21		http://www.lipidmaps.org/data/LMSDRecord.php?LMID=LMPK12050397	Flavonoid		0.8541	0.5364	1.6436	0.0434	0.8474	0.6571	1.94	RRI
1889	679.22	680.228		15.34	13	LMPK12110838	C32H40O16	3-(3-Methylbutyl)tricetin 5-neohesperidoside	No MS		http://www.lipidmaps.org/data/LMSDRecord.php?LMID=LMPK12110838	Flavonoid	flavone	0.7831	0.1082	1.379	0.038	0.8967	0.3474	1.54	RRI
3428	725.228	726.235		19.51	18	LMPK12140262	C33H42O18	Naringenin 7-O-(2'',6''-di-O-alpha-rhamnopyranosyl)-beta-glucopyranoside	No MS		http://www.lipidmaps.org/data/LMSDRecord.php?LMID=LMPK12140262	Flavonoid		0.8826	0.5486	1.5834	0.0258	1.1036	0.6577	1.43	RRI
4502	741.259	742.267		16.51	18	C10543	C34H46O18	Acanthoside D or (-)-Syringaresinol di-beta-D-glucoside	329.2,314.19,299.06		http://www.kegg.jp/entry/C10543	Flavonoid		0.8062	0.4103	2.0618	0.0262	1.5923	0.0106	1.29	RRI
3078	799.228	800.236		19.97	16	LMPK12110868	C35H44O21	Tricin 7-rutinoside-4'-glucoside	329.24,314.21,271.22		http://www.lipidmaps.org/data/LMSDRecord.php?LMID=LMPK12110868	Flavonoid		0.9262	0.6703	1.6224	0.0083	1.037	0.8607	1.56	RRI
3655	861.207	862.214		24.16	15	46869, LMPK12010102	C39H42O22	Cyanidin 3-[6-(6-p-hydroxybenzoylglucosyl)-2-xylosylgalactoside]	819.07,801.15,643.25,685.07,601.13		http://www.lipidmaps.org/data/LMSDRecord.php?LMID=LMPK12010102	Flavonoid		0.9635	0.8849	1.6822	0.0302	0.9588	0.9455	1.75	RRI
4330	861.282	862.289		24.16	10	SIROHYDROCHLORIN	H38N4O16C42	Sirohydrochlorin	No MS	Chlorophyl metabolism	http://pmn.plantcyc.org/PLANT/NEW-IMAGE?type=COMPOUND&object=SIROHYDROCHLORIN	Tetrapyrole		0.9478	0.7188	1.7927	0.0266	1.0971	0.8706	1.63	RRI

## Sheet: Table S1 R metabos_Rachis7dpi
Table S1c: Fusarium head blight resistance related metabolites in the rachis at 7dpi of wheat NILs with resistant and susceptible Fhb1 alleles derived from Sumai-3 following F. graminearum inoculation
Observed mass (Da)	row retention time	ID	Molecular formula	Name	URL	Chemical group	Onserved fragments	Database fragments	RR classification	RM/SM	Pr > |t|	RP/RM	Pr > |t|	SP/SM	Pr > |t|	RRI
449.275	27.6	C08671	C25H39NO6	Condelphine	http://www.kegg.jp/entry/C08671	Terpenoid alkaloids			RRI	0.56	0.1047	2.22	0.0472	1.45	0.0497	1.53
490.183	15.05	LMPK12140572	C25H30O10	5-Hydroxy-7,4'-dimethoxy-6,8-di-C-prenylflavanone 5-O-galactoside	http://www.lipidmaps.org/data/LMSDRecord.php?LMID=LMPK12140572	Fatty acid biosynhtesis			RRI	0.76	0.4043	2.25	0.0427	1.64	0.082	1.37
506.26	28.28	LMST03020081	C27H36F6O2	(22E)-26,26,26,27,27,27-hexafluoro-25-hydroxy-22,23-didehydrovitamin D3 / (22E)-26,26,26,27,27,27-hexafluoro-25-hydroxy-22,23-didehydrocholecalciferol	http://www.lipidmaps.org/data/LMSDRecord.php?LMID=LMST03020081	Sterol lipid			RRI	0.53	0.2237	3.12	0.0315	2.36	0.0216	1.32
550.188	2.54	C16965	C23H34O15	Genipin 1-beta-gentiobioside	http://www.kegg.jp/entry/C16965				RRC	1.31	0.0383	1.09	0.7853	1.66	0.1131	0.66
556.29	27.5		C28H44O11	Forskoditerpenoside C		Diterpenoid			RRC	0.42	0.1051	10.06	0.0269	2.29	0.1102	4.38
578.274	26.15		C30H42O11	Junceol E		Sesquiterpene			RRI	0.73	0.3692	3.01	0.0256	1.31	0.5919	2.29
738.448	26.84	LMGP04010132	C40H67O10P	PG(14:1(9Z)/20:5(5Z,8Z,11Z,14Z,17Z))	http://www.lipidmaps.org/data/LMSDRecord.php?LMID=LMGP04010132	Glycerophospholipid	291.4,445.3,277.3		RRI	0.52	0.0332	1.71	0.0583	1.05	0.8305	1.63
740.461	30.79	LMGP04010131	C40H69O10P	PG(14:1(9Z)/20:4(5Z,8Z,11Z,14Z))	http://www.lipidmaps.org/data/LMSDRecord.php?LMID=LMGP04010131	Glycerophospholipid	295.5,293.2,463.3		RRI	0.51	0.2712	3.63	0.0004	0.71	0.5923	5.09
772.504	22.5	LMGP10010586	C45H73O8P	PA(20:2(11Z,14Z)/22:6(4Z,7Z,10Z,13Z,16Z,19Z))	http://www.lipidmaps.org/data/LMSDRecord.php?LMID=LMGP10010586	Glycerophospholipid	741.3,711.4753.4		RRI	0		0		0		#REF!
862.289	20.83	3700,	C42H46N4O16	Sirohydrochlorin	http://pmn.plantcyc.org/PLANT/NEW-IMAGE?type=COMPOUND&object=SIROHYDROCHLORIN	Ccyclic tetrapyrrole			RRI	0.65	0.2371	2.19	0.0288	1.7	0.1397	1.29
908.329	14.97	C06407	C44H52N4O17	Precorrin 4	http://www.kegg.jp/entry/C06407	Porphyrin and chlorophyll metabolism			RRI	0.66	0.0079	2.21	<.0001	1.79	0.1284	1.24
164.047	22.37	C00811	C9H8O3	P-coumarate	http://www.genome.jp/dbget-bin/www_bget?cpd:C00811	Phenylpropanoid	No MS	(+ mode)147.04, 119.04, 91.05	Absent in SP	4.2805	4.2819	4.1344	0.9997	0.9913	0.9659	0.1385
246.05	27.16	C03274	C6H15O8P	Phosphatidyl glycerol	http://www.genome.jp/dbget-bin/www_bget?cpd:C03274	Glycerol	No MS		Absent in SP	4.7615	4.7106	4.4999	1.0108	0.7604	0.9451	0.0042
342.131	8.51	C00761	C16H22O8	Coniferin	http://www.kegg.jp/entry/C00761	Phenylpropanoid	326.07, 308.92, 180.14, 162.15	180.14:Coniferyl alcohol, 162.15: Glucose-H2O	Absent in SP	4.2264	4.1732	4.1993	1.0127	0.5777	0.9936	0.7171
432.226	28.11	LMGP10050023	C21H37O7P	PA(18:3(6Z,9Z,12Z)/0:0)	http://www.lipidmaps.org/data/LMSDRecord.php?LMID=LMGP10050023	Glycerophospholipids	No MS		Absent in SP	4.3245	4.2545	4.0981	1.01645	0.238	0.947647	0.193
453.285	29.88	LMGP01050001	C21H44NO7P	PE(16:0/0:0)	http://www.lipidmaps.org/data/LMSDRecord.php?LMID=LMGP02050002	Glycerophospholipids	255.32, 214.16, 196.20, 153.00	255.23: sn1 RCOO- ion, 214.05:Loss of sn1 acyl chain as ketene (RCH=C=O) from [M-H]-, 196.04: Neutral loss of sn1 RCOOH group from [M-H]-, 153.00: Glycerol-3-phosphate ion with loss of H2O, 140.01:Ethanolamine phosphate ion	Absent in SP	4.9949	4.7547	5.2251	1.0505	0.445	1.0461	0.348
475.284	28.16	C09248	C29H37N3O3	Tubulosine	http://www.kegg.jp/entry/C09248	Alkaloids	475.12, 277.31, 196.36		Absent in SP	4.7916	4.7996	4.4471	0.9983	0.9791	0.9281	0.312
477.253	29.03	C15694	C26H39NO5S	Epothilone C	http://www.kegg.jp/entry/C15694	Polyketides			Absent in SP	4.7342	4.7886	4.3928	0.9886	0.862	0.9279	0.3995
479.3	29.97	LMGP01050125	C23H46NO7P	PC(15:1(9Z)/0:0)	http://www.lipidmaps.org/data/LMSDRecord.php?LMID=LMGP01050125	Glycerophospholipids	No MS		Absent in SP	5.1274	5.1881	4.7007	0.9883	0.8728	0.9168	0.321
503.3	28.25	LMGP02050022	C25H46NO7P	PE(20:3(8Z,11Z,14Z)/0:0)/LysoPE(0:0/20:3(11Z,14Z,17Z))	http://www.lipidmaps.org/data/LMSDRecord.php?LMID=LMGP02050022	Glycerophospholipids	277.27,242.21		Absent in SP	4.8248	4.9693	4.836	0.9709	0.8024	1.0023	0.9827
505.315	29.04	LMGP01050127	C25H48NO7P	PC(17:2(9Z,12Z)/0:0) or LysoPE(0:0/20:1(11Z))	http://www.lipidmaps.org/data/LMSDRecord.php?LMID=LMGP01050127	Glycerophospholipids	471.49, 279.35, 242.20, 224.24, 167.99	242.08:Loss of sn1 acyl chain as ketene (RCH=C=O), CH3 and formate from precursor ion, 224.07:Glycerophosphocholine with loss of CH3 and H2O, 168.04:Phosphocholine with loss of CH3,	Absent in SP	5.5287	5.1807	5.1515	1.0672	0.3886	0.9318	0.253
507.332	29.97	LMGP01050002	C25H50NO7P	PC(17:1(10Z)/0:0)	http://www.lipidmaps.org/data/LMSDRecord.php?LMID=LMGP01050002	Glycerophospholipids	No MS		Absent in SP	4.8867	4.829	4.426	1.0119	0.8747	0.9057	0.2264
508.313	27.17	LMGP04050031	C25H51O9P	PG(19:0/0:0): 1-nonadecanoyl-glycero-3-phospho-(1'-sn-glycerol)	http://www.lipidmaps.org/data/LMSDRecord.php?LMID=LMGP04050031	Glycerophospholipids	489.47, 415.22, 279.46, 245.07. 227.25, 153.14	245.04:Glycerophosphoglycerol ion, 227.03:Neutral loss of sn1 RCOOH group from [M-H]-, 153.00: Neutral loss of sn1 RCOOH group and glycerol from [M-H]-	Absent in SP	4.228	4.3624	4.3277	0.9692	0.6159	1.0236	0.689
519.259	29.53	LMGP03050017	C24H42NO9P	PS(18:3(6Z,9Z,12Z)/0:0)	http://www.lipidmaps.org/data/LMSDRecord.php?LMID=LMGP03050017	Glycerophospholipids	No MS		Absent in SP	3.9801	4.0991	3.8967	0.971	0.2527	0.9791	0.5204
555.352	29.89	LMGP01050024	C25H52NO7P	PC(17:0/0:0);1-heptadecanoyl-sn-glycero-3-phosphocholine	http://www.lipidmaps.org/data/LMSDRecord.php?LMID=LMGP01050024	Glycerophospholipids	480.32, 255.27, 224.07, 207.17	480.31: Loss of CH3 and formate from precursor ion, 255.23: sn1 RCOO- ion, 224.07:Glycerophosphocholine with loss of CH3 and H2O,	Absent in SP	5.0867	5.2715	5.6976	0.9649	0.6057	1.1201	0.1499
559.287	29.03	LMGP03050019	C25H48NO9P	PS(19:1(9Z)/0:0): 1-(9Z-nonadecenoyl)-glycero-3-phosphoserine		Glycerophospholipids	560.29, 514.11, 476.24, 279.46,		Absent in SP	5.3206	4.9982	5.1495	1.0645	0.4716	0.9679	0.5422
567.352	29.97	LMGP03050026	C27H54NO9P	PS(21:0/0:0)	http://www.lipidmaps.org/data/LMSDRecord.php?LMID=LMGP03050026	Glycerophospholipids	No MS		Absent in SP	4.9039	4.5467	4.2416	1.0785	0.468	0.865	0.1614
578.429	27.55	LMGP10020002	C31H63O7P	PA(O-16:0/12:0)	http://www.lipidmaps.org/data/LMSDRecord.php?LMID=LMGP10020002	Glycerophospholipids	546.83, 503.45, 277.48, 245.11, 193.41		Absent in SP	5.0738	4.7658	5.0088	1.0646	0.314	0.9872	0.6289
581.368	29.96	LMGP03050025	C28H56NO9P	PS(22:0/0:0)	http://www.lipidmaps.org/data/LMSDRecord.php?LMID=LMGP03050025	Glycerophospholipids	506.40, 497.66, 281.40		Absent in SP	5.791	5.3875	5.1802	1.0749	0.4395	0.8945	0.1691
612.298	18.36	JP004524	C24H60O6Si6	1,2,3,4,5,6-HEXA-O-TRIMETHELSILYL-MYO-INOSITOL; EI-B; MS	http://www.massbank.jp/jsp/FwdRecord.jsp?id=JP004524		223.18,357.3,369.38,224.12		Absent in SP	4.1932	4.2111	4.0004	0.9957	0.9207	0.954	0.1918
638.414	30.29	LMGP04010932	C32H63O10P	PG(14:0/12:0)	http://www.lipidmaps.org/data/LMSDRecord.php?LMID=LMGP04010932	Glycerophospholipids	No MS		Absent in SP	3.9241	4.6168	4.6023	0.85	0.0021	1.1728	0.0005
662.414	29.95	LMGP04010920	C34H63O10P	PG(14:1(9Z)/14:1(9Z))	http://www.lipidmaps.org/data/LMSDRecord.php?LMID=LMGP04010920	Glycerophospholipids	No MS		Absent in SP	4.1635	4.497	4.7038	0.9258	0.1512	1.1298	0.0009
722.422	30.17	C08919	C39H62O12	Yamogenin 3-O-neohesperidoside	http://www.kegg.jp/entry/C08919	Terpenoid	confusion		Absent in SP	0	4.4737	4.1664	0	.	0	.
755.505	29.02	LMGP03020008	C39H76NO9P	PS(O-16:0/17:1(9Z)):1-hexadecyl-2-(9Z-heptadecenoyl)-glycero-3-phosphoserine		Glycerophospholipids	No MS		Absent in SP	4.7891	4.9733	4.7441	0.963	0.5477	0.9906	0.8923
976.55	29.03	LMGP06010555	C51H87O13P	PI(20:2(11Z,14Z)/22:4(7Z,10Z,13Z,16Z)):1-(11Z,14Z-eicosadienoyl)-2-(7Z,10Z,13Z,16Z-docosatetraenoyl)-glycero-3-phospho-(1'-myo-inositol)	http://www.lipidmaps.org/data/LMSDRecord.php?LMID=LMGP06010555	Glycerophospholipids	No MS		Absent in SP	5.2302	5.1204	4.9205	1.02144	0.23	0.940786	0.0923
990.541	27.14	61311	C45H86O16P2	PIP(16:0/20:1(11Z)):Phosphatidylinositol Phosphate	http://metlin.scripps.edu/metabo_info.php?molid=61311	Glycerophospholipids	971.95, 881.13, 743.94		Absent in SP	5.0807	4.9107	4.7467	1.0346	0.6354	0.9342	0.0777

## Sheet:  Table 1d contigs
Table S1d: Triticum aestivum contigs longer than 200 Kb identical to deoxynivalenol detoxifying barley UDP-glycosyltransferase gene HvUGT13248
Chromosome	Contig	Matching region	% identity
2AS	2AS_5280303	209-706, 1018-1313	88, 87
	2AS_5285656	1088-1417	79
	2AS_5304694	144-516	80
2BL	2BL_7888162	1018-1498	81
2BS	2BS_5169942	84-581, 1024-1406	85, 80
	2BS_5174254	30-352	80
	2BS_5221073	704-1079, 1096-1424	78, 83
	2BS_5245364	722-1020	82
2DS	2DS_5298154	396-706	83
	2DS_5321770	30-419, 469-703	79
	2DS_5336342	30-706	81
	2DS_5356097	1086-1424	80
	2DS_5369360	88-706	87
5AL	5AL_2682437	13-96, 1092-1428	94, 91
	5AL_2739316	13-115	97
	5AL_2754211	13-115	97
	5AL_2798550	644-1020, 1018-1490	97, 93
5BL	5BL_9618500	644-1020, 1092-1428	98, 91
	5BL_10835715	1-166, 13-208	91, 94
5BS	5BS_2251770	30-352	83
5DL	5DL_4606679	644-1020, 1018-1520	98, 99
5DS	5DS_2722475	30-703	82
